# Supplementary material for: Nucleotide-mediated SPDEF modulates TFF3-mediated wound healing and intestinal barrier function during the weaning process
Source: Sci Rep. 2018 Mar 19;8:4827. doi: 10.1038/s41598-018-23218-4 (PMC5859294; doi:10.1038/s41598-018-23218-4)
Supplement: Supplementary file 1 — Supplemental table 1 [file 41598_2018_23218_MOESM1_ESM.xlsx]

## Sheet: BF-up
Supplemental table 1. Biological process in up-regulated DEGs
Term	Count	P-Value	Genes
GO:0006414~translational elongation	22	4.43e-11	RPSA, RPL17, RPL13, RPL15, RPL35, RPL26, RPLP2, RPL27, RPS3, RPL29, RPS26, RPS18, RPL32, RPS16, RPS3A, RPLP1, RPS12, RPL26L1, RPL3, RPS20, RPL10A, RPS23
GO:0006955~immune response	60	2.74e-10	IL16, CD8A, IL18, TLR1, PPARG, TNFSF15, APOBEC3F, CXCL10, TLR9, B2M, CD96, TMEM173, PGLYRP4, MS4A1, FAS, LTB, LTA, RAB27A, POU2AF1, CMKLR1, GZMA, TP53, CCR9, BPI, LAT2, CD86, CCR7, ULBP1, GBP2, GBP1, PSMB10, ITGAL, IFIH1, TNF, GPSM3, CXCL9, RSAD2, OAS1, CD70, CCL5, IL7R, TAP2, ICOS, TAP1, SFTPD, CD4, DEFB1, ARHGDIB, IL8, MSH2, CD300C, VAV1, PSMB8, PSMB9, CCL11, FCAR, CXCL14, ETS1, IRF8, CD79B
GO:0046649~lymphocyte activation	24	6.43e-07	ITGAL, CD8A, BLM, MSH2, CD3E, TP53, CD40, TPD52, IL7R, VAV1, HSH2D, CD48, VCAM1, CD86, LAT2, ULBP1, NCK1, LCK, MS4A1, IRF1, CD4, FAS, RAB27A, RHOH
GO:0001775~cell activation	29	1.33e-06	ITGAL, TNF, BLM, CD8A, TLR1, TPD52, IL7R, HSH2D, CD48, VCAM1, MS4A1, CD4, FAS, LTB, LTA, RAB27A, RHOH, IL8, CD3E, MSH2, TP53, CD40, VAV1, CD86, LAT2, NCK1, ULBP1, LCK, IRF1
GO:0045321~leukocyte activation	26	1.75e-06	ITGAL, BLM, IL8, CD8A, CD3E, MSH2, TLR1, TP53, CD40, IL7R, TPD52, VAV1, HSH2D, VCAM1, CD48, LAT2, CD86, ULBP1, NCK1, LCK, MS4A1, IRF1, CD4, FAS, RHOH, RAB27A
GO:0048534~hemopoietic or lymphoid organ development	27	1.99e-06	TNF, CD8A, BLM, MMP9, PPARG, TPD52, IL7R, VCAM1, CDC42, ACE, CASP8, TCEA1, CD4, FAS, LTB, LTA, EPO, RHOH, MSH2, CD3E, TP53, SIX4, IRF8, LCK, IRF1, JAK2, KLF1
GO:0002521~leukocyte differentiation	18	3.88e-06	TNF, CD8A, BLM, MSH2, CD3E, MMP9, PPARG, TP53, TPD52, IL7R, VCAM1, CDC42, LCK, CASP8, IRF1, CD4, FAS, RHOH
GO:0002520~immune system development	27	6.04e-06	TNF, CD8A, BLM, MMP9, PPARG, TPD52, IL7R, VCAM1, CDC42, ACE, CASP8, TCEA1, CD4, FAS, LTB, LTA, EPO, RHOH, MSH2, CD3E, TP53, SIX4, IRF8, LCK, IRF1, JAK2, KLF1
GO:0010604~positive regulation of macromolecule metabolic process	57	6.82e-06	MEF2C, CDX2, TLR1, PPARG, SPI1, TLR9, GLI1, CCNA2, MYC, LTB, IHH, MYO6, CD3E, ESR1, RXRG, TP53, LEF1, SIX4, CD40, HMGA1, MED7, CD86, HIF1A, CCND2, PSMA5, TFAP2B, PSME3, PSMB10, HMGB2, TNF, CCK, BLM, TNFRSF8, NFYB, NPM2, POU2F1, TCEA1, CD4, NFATC2, EPO, BMP3, NFE2, CDC23, CDC20, USF1, PSMB8, PSMB9, CCNB1, RNF4, ETS1, GTF2F2, IRF1, DNMT1, JAK2, AREG, SELE, KLF4
GO:0042110~T cell activation	17	9.89e-06	ITGAL, CD8A, BLM, CD3E, TP53, IL7R, VAV1, HSH2D, CD48, CD86, NCK1, LCK, IRF1, CD4, FAS, RAB27A, RHOH
GO:0030097~hemopoiesis	24	1.2e-05	TNF, CD8A, BLM, MSH2, CD3E, MMP9, PPARG, TP53, TPD52, IL7R, VCAM1, CDC42, ACE, LCK, IRF8, CASP8, IRF1, JAK2, TCEA1, CD4, FAS, KLF1, EPO, RHOH
GO:0006412~translation	29	2.03e-05	RPL17, RPL13, RBM3, RPL15, RPL35, RPLP2, RPS3, RPS26, RPL32, RPS3A, RPLP1, RPL3, RPL26L1, MRPL55, EIF3I, RPL10A, RPS20, RPS23, RPL36AL, RPSA, RPL26, RPL27, RPL29, RPS18, RPS16, EIF4A1, RPS12, MRPL49, MTFMT
GO:0043085~positive regulation of catalytic activity	39	2.09e-05	OPRM1, PSMB10, CCK, ADORA3, TNF, TNFSF15, LPAR2, PMAIP1, RPS3, MAP3K7, S1PR2, CDC42, P2RY6, NPM2, CD4, ADCY10, MYC, MSH2, CYCS, TP53, CDC23, CDC20, TAB1, PDE6H, PSMB8, PSMB9, CDC25B, CCNB1, PTHLH, CLPS, NDEL1, HIF1A, VCP, CCND2, PSMA5, LCK, JAK2, PSME3, SELE
GO:0001817~regulation of cytokine production	20	2.42e-05	TNF, CD3E, IL18, PPARG, TLR1, TNFSF15, TNFRSF8, CD40, TLR9, MAP3K7, CD86, BPI, HIF1A, IRF1, SFTPD, JAK2, CD4, CASP1, LTB, LAG3
GO:0022411~cellular component disassembly	10	9.27e-05	NFE2, SET, NDEL1, GZMA, CYCS, GZMB, STMN1, PMAIP1, HMGA1, MYC
GO:0006919~activation of caspase activity	10	0.000108	CCK, TNF, VCP, LCK, CYCS, TNFSF15, TP53, PMAIP1, MYC, RPS3
GO:0044093~positive regulation of molecular function	40	0.000124	OPRM1, PSMB10, CCK, ADORA3, TNF, TNFSF15, LPAR2, PMAIP1, RPS3, MAP3K7, S1PR2, CDC42, P2RY6, NPM2, CD4, ADCY10, MYC, MSH2, CYCS, TP53, CDC23, CDC20, TAB1, PDE6H, PSMB8, PSMB9, CDC25B, CCNB1, PTHLH, CLPS, NDEL1, HIF1A, VCP, CCND2, PSMA5, LCK, CALM3, JAK2, PSME3, SELE
GO:0050867~positive regulation of cell activation	14	0.000154	BLM, CD3E, IL18, CD40, IL7R, MAP3K7, VCAM1, CD38, CD86, NCK1, LCK, CD4, JAK2, CD5
GO:0051251~positive regulation of lymphocyte activation	13	0.000163	MAP3K7, VCAM1, CD38, CD86, BLM, CD3E, IL18, NCK1, LCK, CD4, CD40, IL7R, CD5
GO:0010033~response to organic substance	46	0.000166	HMGB2, TNF, MCL1, RBM3, PPARG, ADRBK1, PMAIP1, CCL5, B2M, GOT2, ACTR3, CD48, HSPH1, PLIN2, GATA3, TAP2, CASP8, DNAJA1, TFF3, CD4, ANGPT1, LOX, FAS, ADCY10, CASP1, XCR1, MYC, CCNA2, HSPA8, LTA, IHH, MSH2, ESR1, LEF1, USF1, LPIN1, RETN, CD38, VCP, CCND2, SLC25A36, JAK2, PTPN1, SELE, PPP2R2A, SLC9A1
GO:0050865~regulation of cell activation	18	0.000168	BLM, CD3E, IL18, CD40, IL7R, VCAM1, MAP3K7, CD38, CD86, BPI, NCK1, LCK, SFTPD, JAK2, CD4, FAS, CD5, LAG3
GO:0006261~DNA-dependent DNA replication	10	0.00019	POLD3, HMGB1, RPA2, RFC3, HMGB2, BLM, POLD2, PRIM2, RNASEH1, HMGA1
GO:0031328~positive regulation of cellular biosynthetic process	44	0.000205	MEF2C, HMGB2, CDX2, TNF, BLM, TLR1, PPARG, SPI1, TNFRSF8, NFYB, TLR9, GLI1, NPM2, POU2F1, CD4, TCEA1, NFATC2, LTB, MYC, CCNA2, EPO, IHH, BMP3, MYO6, NFE2, CD3E, TP53, RXRG, LEF1, SIX4, USF1, HMGA1, PTHLH, MED7, CD86, HIF1A, RNF4, ETS1, GTF2F2, TFAP2B, IRF1, JAK2, AREG, KLF4
GO:0043280~positive regulation of caspase activity	10	0.000218	CCK, TNF, VCP, LCK, CYCS, TNFSF15, TP53, PMAIP1, MYC, RPS3
GO:0010952~positive regulation of peptidase activity	10	0.000218	CCK, TNF, VCP, LCK, CYCS, TNFSF15, TP53, PMAIP1, MYC, RPS3
GO:0051249~regulation of lymphocyte activation	16	0.000253	BLM, CD3E, IL18, CD40, IL7R, VCAM1, MAP3K7, CD38, CD86, NCK1, LCK, SFTPD, CD4, FAS, CD5, LAG3
GO:0042108~positive regulation of cytokine biosynthetic process	9	0.00026	CD86, TNF, CD3E, TLR1, IRF1, TNFRSF8, CD4, LTB, TLR9
GO:0042035~regulation of cytokine biosynthetic process	11	0.000274	CD86, TNF, CD3E, TLR1, SFTPD, IRF1, TNFRSF8, CD4, LTB, LAG3, TLR9
GO:0033043~regulation of organelle organization	20	0.000279	ARHGEF2, TNF, CDC23, TMSB10, CDC25C, ACTR3, CDC42, ARPC1B, SET, ARPC3, ARPC2, NCK1, SCIN, DNMT1, TMSB4X, RANBP1, MAPRE1, LTB, MYC, LTA
GO:0009891~positive regulation of biosynthetic process	44	0.000281	MEF2C, HMGB2, CDX2, TNF, BLM, TLR1, PPARG, SPI1, TNFRSF8, NFYB, TLR9, GLI1, NPM2, POU2F1, CD4, TCEA1, NFATC2, LTB, MYC, CCNA2, EPO, IHH, BMP3, MYO6, NFE2, CD3E, TP53, RXRG, LEF1, SIX4, USF1, HMGA1, PTHLH, MED7, CD86, HIF1A, RNF4, ETS1, GTF2F2, TFAP2B, IRF1, JAK2, AREG, KLF4
GO:0002694~regulation of leukocyte activation	17	0.000283	BLM, CD3E, IL18, CD40, IL7R, VCAM1, MAP3K7, CD38, CD86, BPI, NCK1, LCK, SFTPD, CD4, FAS, CD5, LAG3
GO:0030098~lymphocyte differentiation	13	0.000288	VCAM1, BLM, CD8A, CD3E, MSH2, LCK, IRF1, TP53, CD4, FAS, TPD52, IL7R, RHOH
GO:0010557~positive regulation of macromolecule biosynthetic process	42	0.000298	MEF2C, HMGB2, CDX2, TNF, BLM, PPARG, TLR1, SPI1, TNFRSF8, NFYB, TLR9, GLI1, NPM2, POU2F1, CD4, TCEA1, NFATC2, LTB, MYC, CCNA2, EPO, IHH, BMP3, MYO6, NFE2, CD3E, RXRG, TP53, LEF1, SIX4, USF1, HMGA1, MED7, CD86, HIF1A, RNF4, ETS1, GTF2F2, TFAP2B, IRF1, AREG, KLF4
GO:0042127~regulation of cell proliferation	48	0.000319	OPRM1, VIP, CDX2, TNF, BLM, IL18, PPARG, TNFSF15, NAP1L1, IFI30, TNFRSF8, SFN, CXCL10, GLI1, S1PR2, VCAM1, IL12RB1, PTGES, SFTPD, CSK, MYC, LTB, CD5, CCNA2, LTA, EPO, IHH, ARHGEF2, IL8, CD3E, TP53, CD40, CAPN1, CDC25B, PTHLH, CD38, CD86, HIF1A, CCND2, ETS1, BTG1, NCK1, SCIN, JAK2, GKN1, KLF4, ALOX12, FABP6
GO:0043254~regulation of protein complex assembly	12	0.000337	ACTR3, HMGB1, CDC42, ARPC1B, CCK, ARPC3, ARPC2, NCK1, SCIN, TMSB4X, TMSB10, MAPRE1
GO:0050870~positive regulation of T cell activation	11	0.000342	MAP3K7, VCAM1, CD86, BLM, CD3E, IL18, NCK1, LCK, CD4, IL7R, CD5
GO:0002696~positive regulation of leukocyte activation	13	0.000377	MAP3K7, VCAM1, CD38, CD86, BLM, CD3E, IL18, NCK1, LCK, CD4, CD40, IL7R, CD5
GO:0030217~T cell differentiation	10	0.000458	BLM, CD8A, CD3E, LCK, TP53, IRF1, CD4, FAS, IL7R, RHOH
GO:0043281~regulation of caspase activity	11	0.000469	CCK, TNF, VCP, LCK, CYCS, TNFSF15, TP53, SFN, PMAIP1, MYC, RPS3
GO:0006917~induction of apoptosis	25	0.000483	ARHGEF2, TNF, CD3E, TP53, CD70, SFN, PMAIP1, VAV1, RPS3, SMNDC1, CD38, UTP11L, NME3, RPS3A, ETS1, LCK, CASP8, JAK2, FAS, CASP1, MYC, LTB, CD5, LTA, RAB27A
GO:0012502~induction of programmed cell death	25	0.000508	ARHGEF2, TNF, CD3E, TP53, CD70, SFN, PMAIP1, VAV1, RPS3, SMNDC1, CD38, UTP11L, NME3, RPS3A, ETS1, LCK, CASP8, JAK2, FAS, CASP1, MYC, LTB, CD5, LTA, RAB27A
GO:0052548~regulation of endopeptidase activity	11	0.000634	CCK, TNF, VCP, LCK, CYCS, TNFSF15, TP53, SFN, PMAIP1, MYC, RPS3
GO:0006952~defense response	39	0.000647	ITGAL, IFIH1, CCK, ADORA3, TNF, PPARG, TLR1, CXCL9, RSAD2, ITGB2, CCL5, APOBEC3F, CXCL10, TLR9, CD48, TMEM173, PGLYRP4, GATA3, TAP2, TAP1, SFTPD, TFF3, XCR1, DEFB1, RAB27A, PNLIPRP2, IL8, LYZ, CD300C, CD40, CCL11, CCR9, KCNN4, CCR7, BPI, HIF1A, IRF7, PLA2G2D, SELE
GO:0051956~negative regulation of amino acid transport	4	0.000825	TNF, SLC15A1, LTB, LTA
GO:0006915~apoptosis	38	0.000847	MEF2C, CCK, TNF, MCL1, TNFSF15, ITGB2, PMAIP1, DNAJB13, SFN, ZNF346, SMNDC1, RPS3, TMEM173, CASP8, KRT8, FAS, CASP1, LTB, MYC, LTA, EPO, ARHGEF2, PDCD10, MSH2, GZMA, BCL2A1, CYCS, TP53, GZMB, GZMH, VAV1, NME3, VCP, TNFAIP8, LCK, SLC5A8, JAK2, PSME3
GO:0050863~regulation of T cell activation	13	0.000924	MAP3K7, VCAM1, CD86, BLM, CD3E, IL18, NCK1, LCK, SFTPD, CD4, IL7R, CD5, LAG3
GO:0052547~regulation of peptidase activity	11	0.000925	CCK, TNF, VCP, LCK, CYCS, TNFSF15, TP53, SFN, PMAIP1, MYC, RPS3
GO:0042981~regulation of apoptosis	47	0.000964	MEF2C, HMGB1, IFIH1, CCK, TNF, MCL1, SNCB, MMP9, TNFSF15, TNFRSF8, CD70, PMAIP1, SFN, SMNDC1, RPS3, MAP3K7, UTP11L, RPS3A, CASP8, FAS, CASP1, CD5, LTB, MYC, LTA, RAB27A, IHH, PIK3CG, ARHGEF2, CD3E, MSH2, BCL2A1, CYCS, ESR1, TP53, VAV1, CD38, NME3, VCP, ETS1, BTG1, TNFAIP8, LCK, SCIN, PSME3, JAK2, ALOX12
GO:0012501~programmed cell death	38	0.00110992	MEF2C, CCK, TNF, MCL1, TNFSF15, ITGB2, PMAIP1, DNAJB13, SFN, ZNF346, SMNDC1, RPS3, TMEM173, CASP8, KRT8, FAS, CASP1, LTB, MYC, LTA, EPO, ARHGEF2, PDCD10, MSH2, GZMA, BCL2A1, CYCS, TP53, GZMB, GZMH, VAV1, NME3, VCP, TNFAIP8, LCK, SLC5A8, JAK2, PSME3
GO:0043067~regulation of programmed cell death	47	0.00115861	MEF2C, HMGB1, IFIH1, CCK, TNF, MCL1, SNCB, MMP9, TNFSF15, TNFRSF8, CD70, PMAIP1, SFN, SMNDC1, RPS3, MAP3K7, UTP11L, RPS3A, CASP8, FAS, CASP1, CD5, LTB, MYC, LTA, RAB27A, IHH, PIK3CG, ARHGEF2, CD3E, MSH2, BCL2A1, CYCS, ESR1, TP53, VAV1, CD38, NME3, VCP, ETS1, BTG1, TNFAIP8, LCK, SCIN, PSME3, JAK2, ALOX12
GO:0045069~regulation of viral genome replication	5	0.00118905	TNF, IL8, PPIA, CCL5, APOBEC3F
GO:0006260~DNA replication	17	0.0012442	HMGB1, HMGB2, BLM, GINS3, DBF4, NAP1L1, RNASEH1, CDC25C, HMGA1, POLD3, RPA2, RFC3, SET, DKC1, POLD2, PRIM2, PCNA
GO:0010941~regulation of cell death	47	0.00124784	MEF2C, HMGB1, IFIH1, CCK, TNF, MCL1, SNCB, MMP9, TNFSF15, TNFRSF8, CD70, PMAIP1, SFN, SMNDC1, RPS3, MAP3K7, UTP11L, RPS3A, CASP8, FAS, CASP1, CD5, LTB, MYC, LTA, RAB27A, IHH, PIK3CG, ARHGEF2, CD3E, MSH2, BCL2A1, CYCS, ESR1, TP53, VAV1, CD38, NME3, VCP, ETS1, BTG1, TNFAIP8, LCK, SCIN, PSME3, JAK2, ALOX12
GO:0051173~positive regulation of nitrogen compound metabolic process	39	0.00151547	MEF2C, HMGB2, CDX2, TNF, BLM, PPARG, SPI1, NFYB, GLI1, NPM2, POU2F1, TCEA1, NFATC2, MYC, CCNA2, EPO, IHH, BMP3, MYO6, NFE2, RXRG, TP53, LEF1, SIX4, CD40, USF1, HMGA1, PTHLH, MED7, CD86, HIF1A, RNF4, ETS1, GTF2F2, TFAP2B, IRF1, JAK2, AREG, KLF4
GO:0043065~positive regulation of apoptosis	29	0.00157173	CCK, TNF, MMP9, TNFRSF8, CD70, SFN, PMAIP1, SMNDC1, RPS3, UTP11L, RPS3A, CASP8, FAS, CASP1, CD5, LTB, MYC, LTA, RAB27A, ARHGEF2, CD3E, TP53, VAV1, CD38, NME3, ETS1, SCIN, LCK, JAK2
GO:0045935~positive regulation of nucleobase, nucleoside, nucleotide and nucleic acid metabolic process	38	0.00160216	MEF2C, HMGB2, CDX2, TNF, BLM, PPARG, SPI1, NFYB, GLI1, NPM2, POU2F1, TCEA1, NFATC2, CCNA2, MYC, EPO, IHH, BMP3, MYO6, NFE2, RXRG, TP53, LEF1, SIX4, CD40, USF1, HMGA1, PTHLH, MED7, CD86, HIF1A, RNF4, ETS1, GTF2F2, TFAP2B, IRF1, AREG, KLF4
GO:0010628~positive regulation of gene expression	36	0.0016297	MEF2C, HMGB2, TNF, CDX2, BLM, PPARG, SPI1, NFYB, GLI1, POU2F1, TCEA1, NFATC2, CCNA2, MYC, EPO, IHH, BMP3, MYO6, NFE2, RXRG, TP53, ESR1, LEF1, SIX4, USF1, HMGA1, MED7, CD86, HIF1A, RNF4, ETS1, GTF2F2, TFAP2B, IRF1, DNMT1, KLF4
GO:0042330~taxis	15	0.00171561	IL16, IL8, CMKLR1, CXCL9, ITGB2, CCL5, CXCL10, CCL11, CCR9, CCR7, CXCL14, SFTPD, XCR1, DEFB1, CMTM5
GO:0006935~chemotaxis	15	0.00171561	IL16, IL8, CMKLR1, CXCL9, ITGB2, CCL5, CXCL10, CCL11, CCR9, CCR7, CXCL14, SFTPD, XCR1, DEFB1, CMTM5
GO:0043068~positive regulation of programmed cell death	29	0.00172776	CCK, TNF, MMP9, TNFRSF8, CD70, SFN, PMAIP1, SMNDC1, RPS3, UTP11L, RPS3A, CASP8, FAS, CASP1, CD5, LTB, MYC, LTA, RAB27A, ARHGEF2, CD3E, TP53, VAV1, CD38, NME3, ETS1, SCIN, LCK, JAK2
GO:0051345~positive regulation of hydrolase activity	16	0.00183337	CCK, TNF, MSH2, CYCS, TP53, TNFSF15, LPAR2, PMAIP1, RPS3, P2RY6, NDEL1, VCP, LCK, JAK2, MYC, SELE
GO:0010942~positive regulation of cell death	29	0.00186103	CCK, TNF, MMP9, TNFRSF8, CD70, SFN, PMAIP1, SMNDC1, RPS3, UTP11L, RPS3A, CASP8, FAS, CASP1, CD5, LTB, MYC, LTA, RAB27A, ARHGEF2, CD3E, TP53, VAV1, CD38, NME3, ETS1, SCIN, LCK, JAK2
GO:0008284~positive regulation of cell proliferation	28	0.00186421	VIP, TNF, CDX2, BLM, IL18, NAP1L1, CXCL10, GLI1, VCAM1, S1PR2, IL12RB1, CCNA2, MYC, EPO, IHH, CD3E, CD40, CDC25B, CAPN1, PTHLH, CD38, CD86, HIF1A, CCND2, NCK1, JAK2, GKN1, ALOX12
GO:0007626~locomotory behavior	21	0.00192819	OPRM1, MYO6, IL16, IL8, CMKLR1, HEXA, NPY2R, HEXB, CXCL9, ITGB2, CCL5, CXCL10, CCR9, CCL11, EPHA4, CCR7, CXCL14, SFTPD, XCR1, DEFB1, CMTM5
GO:0022613~ribonucleoprotein complex biogenesis	16	0.0019366	RNASEL, NHP2L1, SNRPD3, EXOSC5, RPL26, UTP15, SMN1, SMNDC1, UTP11L, DKC1, RPS16, SNRPC, NOP56, SNRPF, TFB1M, SNRPE
GO:0051953~negative regulation of amine transport	4	0.00218867	TNF, SLC15A1, LTB, LTA
GO:0051052~regulation of DNA metabolic process	12	0.00243541	BLM, MSH2, NPM2, TP53, PCNA, CD40, AREG, IL7R, MYC, RPS3, GLI1, EPO
GO:0006297~nucleotide-excision repair, DNA gap filling	5	0.00259745	POLD3, RPA2, RFC3, POLD2, PCNA
GO:0032271~regulation of protein polymerization	9	0.00273983	ACTR3, ARPC1B, ARPC3, ARPC2, NCK1, SCIN, TMSB4X, TMSB10, MAPRE1
GO:0031401~positive regulation of protein modification process	16	0.00280334	PSMB10, CCK, TNF, CD3E, CDC23, CDC20, PSMB8, PSMB9, CCNB1, CCND2, PSMA5, DNMT1, PSME3, CD4, JAK2, EPO
GO:0030833~regulation of actin filament polymerization	8	0.00286731	ACTR3, ARPC1B, ARPC3, ARPC2, NCK1, SCIN, TMSB4X, TMSB10
GO:0008219~cell death	41	0.00331406	MEF2C, CCK, TNF, MCL1, TNFSF15, ITGB2, PMAIP1, DNAJB13, SFN, ZNF346, SMNDC1, RPS3, TMEM173, CASP8, KRT8, FAS, CASP1, LTB, MYC, LTA, EPO, ARHGEF2, PDCD10, MSH2, GZMA, BCL2A1, CYCS, TP53, LYZ, GZMB, GZMH, VAV1, SMN1, ATXN3, NME3, VCP, TNFAIP8, LCK, SLC5A8, JAK2, PSME3
GO:0006928~cell motion	30	0.00339892	ITGAL, CCK, TNF, IL16, ITGB2, ENPEP, CCL5, TPM3, VCAM1, ACTR3, ARPC3, ARPC2, DNAJA1, SFTPD, TOP2B, ARHGDIB, IL8, MSH2, SIX4, EPHA4, ARPC1B, NDEL1, HIF1A, BTG1, ETS1, NCK1, JAK2, PYY, SELE, ALOX12
GO:0045941~positive regulation of transcription	34	0.00342217	MEF2C, HMGB2, TNF, CDX2, BLM, PPARG, SPI1, NFYB, GLI1, POU2F1, TCEA1, NFATC2, CCNA2, MYC, EPO, IHH, BMP3, MYO6, NFE2, RXRG, TP53, LEF1, SIX4, USF1, HMGA1, MED7, CD86, HIF1A, RNF4, ETS1, GTF2F2, TFAP2B, IRF1, KLF4
GO:0043193~positive regulation of gene-specific transcription	10	0.00370028	MEF2C, HMGB2, HIF1A, TNF, ETS1, PPARG, TP53, SPI1, USF1, EPO
GO:0016265~death	41	0.00371097	MEF2C, CCK, TNF, MCL1, TNFSF15, ITGB2, PMAIP1, DNAJB13, SFN, ZNF346, SMNDC1, RPS3, TMEM173, CASP8, KRT8, FAS, CASP1, LTB, MYC, LTA, EPO, ARHGEF2, PDCD10, MSH2, GZMA, BCL2A1, CYCS, TP53, LYZ, GZMB, GZMH, VAV1, SMN1, ATXN3, NME3, VCP, TNFAIP8, LCK, SLC5A8, JAK2, PSME3
GO:0032663~regulation of interleukin-2 production	6	0.00379957	MAP3K7, CD86, CD3E, SFTPD, CD4, LAG3
GO:0050900~leukocyte migration	8	0.00390762	VCAM1, TNF, IL8, IL16, SFTPD, ITGB2, CCL5, SELE
GO:0045076~regulation of interleukin-2 biosynthetic process	5	0.00399853	CD86, CD3E, SFTPD, CD4, LAG3
GO:0006396~RNA processing	33	0.00400115	RNASEL, NHP2L1, SNRPD3, RBM3, UTP15, WTAP, ZNF346, PNN, SMNDC1, HNRNPM, PPAN, UTP11L, DDX46, DKC1, RPL10A, KHDRBS1, BCAS2, PABPN1, PTBP1, EXOSC5, RPL26, PRPF18, SMN1, SLBP, RPS16, ROD1, GTF2F2, RBM38, SNRPC, NOP56, TFB1M, SNRPF, SNRPE
GO:0051955~regulation of amino acid transport	4	0.00444704	TNF, SLC15A1, LTB, LTA
GO:0032891~negative regulation of organic acid transport	4	0.00444704	TNF, SLC15A1, LTB, LTA
GO:0007586~digestion	10	0.00499373	KCNN4, ACE, CLPS, PNLIPRP2, SLC15A1, SLC5A1, TFF3, PYY, FABP2, GKN1
GO:0002684~positive regulation of immune system process	18	0.00508467	BLM, CD3E, IL18, CD247, CD40, IL7R, B2M, VCAM1, MAP3K7, CD38, CD86, LAT2, TAP2, NCK1, LCK, CD4, CD5, LAG3
GO:0008064~regulation of actin polymerization or depolymerization	8	0.0057118	ACTR3, ARPC1B, ARPC3, ARPC2, NCK1, SCIN, TMSB4X, TMSB10
GO:0030099~myeloid cell differentiation	10	0.00575971	CDC42, TNF, MMP9, IRF8, PPARG, CASP8, JAK2, TCEA1, KLF1, EPO
GO:0009409~response to cold	5	0.00583702	PMCH, RBM3, IL18, PPARG, CIRBP
GO:0001836~release of cytochrome c from mitochondria	5	0.00583702	CCK, TP53, SFN, PMAIP1, MYC
GO:0050792~regulation of viral reproduction	5	0.00583702	TNF, IL8, PPIA, CCL5, APOBEC3F
GO:0045893~positive regulation of transcription, DNA-dependent	29	0.00671112	MEF2C, HMGB2, TNF, CDX2, PPARG, SPI1, NFYB, GLI1, POU2F1, TCEA1, NFATC2, MYC, EPO, IHH, BMP3, MYO6, RXRG, TP53, LEF1, SIX4, USF1, HMGA1, HIF1A, RNF4, ETS1, GTF2F2, IRF1, TFAP2B, KLF4
GO:0030832~regulation of actin filament length	8	0.00681829	ACTR3, ARPC1B, ARPC3, ARPC2, NCK1, SCIN, TMSB4X, TMSB10
GO:0000278~mitotic cell cycle	24	0.00689436	KHDRBS1, PSMB10, ARHGEF2, BLM, DSN1, DBF4, CDC23, CDC20, UBE2I, AURKB, PBK, CDC25C, PSMB8, PSMB9, CDC25B, CCNB1, CCND2, PSMA5, SPAG5, HORMAD1, PSME3, STMN1, MAPRE1, CCNA2
GO:0045944~positive regulation of transcription from RNA polymerase II promoter	24	0.00717509	MEF2C, BMP3, HMGB2, TNF, MYO6, PPARG, RXRG, TP53, LEF1, SIX4, USF1, GLI1, HIF1A, RNF4, ETS1, GTF2F2, TFAP2B, IRF1, POU2F1, TCEA1, NFATC2, MYC, KLF4, IHH
GO:0002037~negative regulation of L-glutamate transport	3	0.00721741	TNF, LTB, LTA
GO:0051254~positive regulation of RNA metabolic process	29	0.00747961	MEF2C, HMGB2, TNF, CDX2, PPARG, SPI1, NFYB, GLI1, POU2F1, TCEA1, NFATC2, MYC, EPO, IHH, BMP3, MYO6, RXRG, TP53, LEF1, SIX4, USF1, HMGA1, HIF1A, RNF4, ETS1, GTF2F2, IRF1, TFAP2B, KLF4
GO:0043933~macromolecular complex subunit organization	39	0.00758577	HMGB2, BLM, COX10, SNRPD3, NAP1L1, SLC7A9, ARPC4, SMNDC1, SET, TAP2, NPM2, CASP8, H2AFZ, H2AFY, ANGPT1, FAS, ASF1B, TUBA1B, MYC, NFE2, CD3E, MUC20, TP53, CDK9, EVL, CD40, SLC9A3R1, HMGA1, SMN1, MED7, VCP, IRF7, NCK1, GTF2F2, SNRPC, HIST1H3E, STMN1, SNRPF, SNRPE
GO:0031145~anaphase-promoting complex-dependent proteasomal ubiquitin-dependent protein catabolic process	8	0.00807647	CCNB1, PSMB10, PSMA5, CDC23, CDC20, PSME3, PSMB8, PSMB9
GO:0006921~cell structure disassembly during apoptosis	5	0.00816565	GZMA, CYCS, GZMB, PMAIP1, MYC
GO:0050670~regulation of lymphocyte proliferation	9	0.00922513	VCAM1, CD38, BLM, CD3E, IL18, NCK1, SFTPD, CD40, CD5
GO:0019722~calcium-mediated signaling	6	0.00948494	LAT2, TNF, IL8, SELE, LTB, LTA
GO:0032944~regulation of mononuclear cell proliferation	9	0.0098893	VCAM1, CD38, BLM, CD3E, IL18, NCK1, SFTPD, CD40, CD5
GO:0070663~regulation of leukocyte proliferation	9	0.0098893	VCAM1, CD38, BLM, CD3E, IL18, NCK1, SFTPD, CD40, CD5
