# Supplementary material for: Nucleotide-mediated SPDEF modulates TFF3-mediated wound healing and intestinal barrier function during the weaning process
Source: Sci Rep. 2018 Mar 19;8:4827. doi: 10.1038/s41598-018-23218-4 (PMC5859294; doi:10.1038/s41598-018-23218-4)
Supplement: Supplementary file 2 — Supplemental table 2 [file 41598_2018_23218_MOESM2_ESM.xlsx]

## Sheet: chart_5EE314BE5EDE1472703787322
Supplemental table 2. Molecular function in DEGs
Term	Count	P-Value	Genes
GO:0003735~structural constituent of ribosome	25	2.39201e-09	RPL17, RPL13, RPL15, RPL35, RPLP2, RPS3, RPS26, RPL32, RPS3A, RPLP1, RPL26L1, RPL3, MRPL55, RPL10A, RPS20, RPS23, RPL36AL, RPSA, RPL26, RPL27, RPL29, RPS18, RPS16, RPS12, MRPL49
GO:0003723~RNA binding	48	1.11958e-05	RNASEL, IFIH1, EIF2C1, RPL13, NHP2L1, RBM3, RPL15, RPL35, SPI1, RNASEH1, RPLP2, OAS1, ZNF346, APOBEC3F, DAZAP1, TLR9, SMNDC1, RPS3, HNRNPM, RPS26, DDX46, DKC1, RPS3A, RPLP1, RPL3, RPL10A, RPS20, EWSR1, KHDRBS1, PABPN1, PTBP1, G3BP1, EXOSC5, RPL26, CDK9, SMN1, RPL29, SLBP, RPS18, RPS16, ROD1, EIF4A1, CIRBP, RBM38, SNRPC, NOP56, SNRPF, SNRPE
GO:0005198~structural molecule activity	42	5.55402e-05	CLDN16, RPL17, CLDN7, CLDN3, RPL13, RPL15, RPL35, RPLP2, PNN, RPS3, RPS26, WNT4, ARPC3, RPL32, ARPC2, RPS3A, UPK1B, RPLP1, KRT8, RPL3, RPL26L1, MRPL55, CD4, RPL10A, RPS20, TUBA1B, RPS23, RPL36AL, RPSA, CD3E, RPL26, LMNA, RPL27, RPL29, MUC4, ARPC1B, RPS18, AMBN, RPS16, NCK1, RPS12, MRPL49
GO:0005125~cytokine activity	17	0.00101255	BMP3, TNF, IL16, IL8, IL18, CXCL9, TNFSF15, CD70, CCL5, CXCL10, CCL11, CXCL14, AREG, LTB, LTA, BMP5, CMTM5
GO:0005179~hormone activity	12	0.00109252	VIP, PTHLH, CALCB, RETN, RETNLB, CCK, GIP, PMCH, PYY, GUCA2A, CHGB, EPO
GO:0015197~peptide transporter activity	4	0.00390826	SLC15A1, SLC15A2, TAP2, TAP1
GO:0015026~coreceptor activity	5	0.0041277	CD86, CD8A, ZP2, CXCR6, CD4
GO:0005164~tumor necrosis factor receptor binding	5	0.0049641	TNF, TNFSF15, CD70, LTB, LTA
GO:0042287~MHC protein binding	5	0.00942885	CD8A, TAP2, CD4, PSMB8, LAG3
GO:0004950~chemokine receptor activity	5	0.00942885	CCR9, CCR7, CMKLR1, CXCR6, XCR1
