# Supplementary material for: Nucleotide-mediated SPDEF modulates TFF3-mediated wound healing and intestinal barrier function during the weaning process
Source: Sci Rep. 2018 Mar 19;8:4827. doi: 10.1038/s41598-018-23218-4 (PMC5859294; doi:10.1038/s41598-018-23218-4)
Supplement: Supplementary file 3 — Supplemental table 3 [file 41598_2018_23218_MOESM3_ESM.xlsx]

## Sheet: a
Supplemental table 3. Celluar component in DEGs
Term	Count	P-Value	Genes
GO:0005829~cytosol	92	1.35174e-10	RPL17, LDHA, CHMP4C, RPL13, SNRPD3, RPL15, PPARG, SULT2B1, RPLP2, PGAM2, ANPEP, APOBEC3F, RPS3, MAP3K7, CDC42, NANS, NUBP1, RPS3A, PIK3C3, CASP8, RPLP1, PDE4B, PSIP1, RPL26L1, RAB24, FAS, CSK, TOP2B, PIK3CG, ARHGEF2, MYO6, PPAP2C, NCALD, G3BP1, CYCS, TP53, GZMB, HMGA1, SMN1, RPS18, NME3, RPS16, PSMA5, PFDN4, LCK, EIF4A1, RPS12, RBM38, TXNRD1, MAPRE1, SNRPF, SNRPE, ALOX12, PSMB10, RPL35, ADRBK1, R…
GO:0030529~ribonucleoprotein complex	47	3.826e-09	MRPL40, RPL17, EIF2C1, RPL13, NHP2L1, SNRPD3, RPL15, RPL35, RPLP2, RPS3, PNN, SMNDC1, HNRNPM, RPS26, UTP11L, DKC1, RPL32, RPS3A, RPLP1, CASP8, RPL3, RPL26L1, MRPL55, RPL10A, RPS20, APEX1, HSPA8, RPS23, RPL36AL, PABPN1, BCAS2, RPSA, PTBP1, RPL26, RPL27, PRPF18, SMN1, RPL29, SLBP, RPS18, RPS16, RPS12, MRPL49, SNRPC, NOP56, SNRPF, SNRPE
GO:0022626~cytosolic ribosome	17	1.49348e-08	RPSA, RPL13, RPL35, RPL26, RPLP2, RPS3, RPL29, RPS26, RPS18, RPS16, RPL32, RPS3A, RPLP1, RPS12, RPL3, RPS20, RPS23
GO:0005840~ribosome	27	3.04048e-08	MRPL40, RPL17, RPL13, RPL15, RPL35, RPLP2, RPS3, RPS26, RPL32, RPS3A, RPLP1, RPL3, RPL26L1, MRPL55, RPL10A, RPS20, APEX1, RPS23, RPL36AL, RPSA, RPL26, RPL27, RPL29, RPS18, RPS16, RPS12, MRPL49
GO:0033279~ribosomal subunit	19	4.45018e-07	RPSA, RPL17, RPL35, RPL26, RPLP2, RPS3, RPL29, RPS26, RPS18, RPL32, RPS16, RPS3A, RPLP1, RPS12, RPL26L1, RPL3, MRPL55, RPS20, RPS23
GO:0031981~nuclear lumen	85	1.42639e-06	MEF2C, RNASEL, CDX2, SNRPD3, DBF4, EZH2, UTP15, WTAP, ZNF346, APOBEC3F, MED20, SMNDC1, PNN, DKC1, RPS3A, PRIM2, CASP8, MS4A1, PQBP1, TOP2B, MYC, CCNA2, PABPN1, MYO6, PTBP1, EXOSC5, TP53, LEF1, CDK9, UBE2I, HMGA1, SMN1, MED7, RFC3, HIF1A, SNRPC, SNRPF, SNRPE, SUDS3, CKS1B, HMGB1, HMGB2, MCL1, BLM, NHP2L1, NOC3L, RPL35, NFYB, ZNRD1, DAZAP1, PPAN, RPA2, HNRNPM, UTP11L, VRK1, SET, DDX46, POU2F1, RPL3…
GO:0005654~nucleoplasm	59	1.81873e-06	MEF2C, CDX2, SNRPD3, DBF4, EZH2, WTAP, MED20, SMNDC1, PNN, DKC1, PRIM2, TOP2B, CCNA2, MYC, PABPN1, MYO6, PTBP1, TP53, LEF1, CDK9, UBE2I, HMGA1, SMN1, MED7, RFC3, HIF1A, SNRPC, SNRPF, SNRPE, SUDS3, HMGB1, CKS1B, HMGB2, BLM, MCL1, NOC3L, NFYB, RPA2, DDX46, SET, POU2F1, TCEA1, APEX1, CDC23, CDC20, CDC25C, PRPF18, USF1, CDC25B, POLD3, CCNB1, ATXN3, RPS6KA1, GTF2F2, POLD2, PCNA, CIRBP, CALM3, KLF4
GO:0044445~cytosolic part	19	5.58792e-06	PIK3CG, RPSA, RPL35, RPL26, RPLP2, RPS3, RPL29, RPS26, RPS18, RPL32, RPS16, RPS3A, PFDN4, PIK3C3, RPLP1, RPS12, RPL3, RPS20, RPS23
GO:0031974~membrane-enclosed lumen	99	9.77171e-06	MRPL40, MEF2C, RNASEL, CDX2, DBF4, SNRPD3, WTAP, MED20, APOBEC3F, PNN, SMNDC1, GOT2, PRIM2, MS4A1, PQBP1, CCNA2, PABPN1, MYO6, PTBP1, RFC3, HIF1A, SNRPC, SNRPF, TFB1M, SNRPE, SUDS3, HMGB1, HMGB2, BLM, MCL1, NHP2L1, NOC3L, ZNRD1, CHCHD4, DAZAP1, HNRNPM, PPAN, VRK1, DDX46, RPL3, MRPL55, NFE2, CDC23, CDC20, USF1, POLD3, VCP, POLD2, GTF2F2, PCNA, CIRBP, FPGT, KLF4, WRB, EZH2, UTP15, ANPEP, ZNF346, DK…
GO:0070013~intracellular organelle lumen	94	2.72806e-05	MRPL40, MEF2C, RNASEL, CDX2, DBF4, SNRPD3, EZH2, UTP15, WTAP, ZNF346, APOBEC3F, MED20, SMNDC1, PNN, GOT2, DKC1, RPS3A, PRIM2, CASP8, MS4A1, PQBP1, TOP2B, MYC, CCNA2, PABPN1, MYO6, ACO2, PTBP1, CYCS, EXOSC5, TP53, LEF1, CDK9, UBE2I, HMGA1, SMN1, MED7, RFC3, HIF1A, SNRPC, TFB1M, SNRPF, SNRPE, SUDS3, CKS1B, HMGB1, HMGB2, MCL1, BLM, NHP2L1, NOC3L, RPL35, ZNRD1, NFYB, DAZAP1, PPAN, RPA2, HNRNPM, UTP11…
GO:0043233~organelle lumen	95	3.8098e-05	MRPL40, MEF2C, RNASEL, CDX2, DBF4, SNRPD3, EZH2, UTP15, ANPEP, WTAP, ZNF346, APOBEC3F, MED20, SMNDC1, PNN, GOT2, DKC1, RPS3A, PRIM2, CASP8, MS4A1, PQBP1, TOP2B, MYC, CCNA2, PABPN1, MYO6, ACO2, PTBP1, CYCS, EXOSC5, TP53, LEF1, CDK9, UBE2I, HMGA1, SMN1, MED7, RFC3, HIF1A, SNRPC, TFB1M, SNRPF, SNRPE, SUDS3, CKS1B, HMGB1, HMGB2, MCL1, BLM, NHP2L1, NOC3L, RPL35, ZNRD1, NFYB, DAZAP1, PPAN, RPA2, HNRNPM…
GO:0005885~Arp2/3 protein complex	5	4.66669e-05	ACTR3, ARPC1B, ARPC3, ARPC2, ARPC4
GO:0044459~plasma membrane part	110	4.92289e-05	ADORA3, TLR1, TNFSF15, SLC7A9, LPAR2, ENPEP, PNN, B2M, CD48, ATP2B1, CHRNA9, DIRAS3, MS4A1, FAS, RAB27A, CLCA1, MYO6, CD3E, CD40, CCR9, CCR7, GPR56, GBP2, GBP1, ITGAL, FXYD3, ADRBK1, ITGB2, CD70, CD72, HNRNPM, P2RY6, ACE, IL12RB1, ARPC2, ICOS, RAB8A, MAOA, CD300C, EVL, ABCB1, MUC4, EPHA4, FCAR, SLC7A1, S100G, CD79B, PTPN1, NKG7, SLC9A1, OPRM1, CLDN7, SLC15A1, CD8A, SLC15A2, CLDN3, SLC5A1, ANPEP, …
GO:0022627~cytosolic small ribosomal subunit	9	5.84344e-05	RPSA, RPS26, RPS18, RPS16, RPS3A, RPS12, RPS20, RPS23, RPS3
GO:0009897~external side of plasma membrane	18	9.06142e-05	TNF, CLCA1, CD8A, CD3E, CD40, ENPEP, IL7R, CD48, VCAM1, CD86, ACE, IL12RB1, ICOS, CD4, FAS, CD5, LAG3, IHH
GO:0043228~non-membrane-bounded organelle	124	9.98164e-05	MRPL40, RPL17, HMGN2, CDX2, SEPT1, RPL13, SNRPD3, RPL15, RPLP2, AURKB, CBX8, WTAP, APOBEC3F, PNN, PRIM2, RPLP1, H2AFZ, PQBP1, MS4A1, RPL26L1, H2AFY, RPL36AL, PABPN1, MYO6, PTBP1, TMSB10, ARPC1B, RPS18, RFC3, BAZ1A, HIF1A, NDEL1, RPS16, SPAG5, MRPL49, RPS12, STMN1, TFB1M, SUDS3, HMGB1, HMGB2, BLM, NHP2L1, NOC3L, ZNRD1, ARPC4, DAZAP1, PPAN, RPS26, HNRNPM, VRK1, ARPC3, ARPC2, NPM2, RPL3, MRPL55, RPL…
GO:0043232~intracellular non-membrane-bounded organelle	124	9.98164e-05	MRPL40, RPL17, HMGN2, CDX2, SEPT1, RPL13, SNRPD3, RPL15, RPLP2, AURKB, CBX8, WTAP, APOBEC3F, PNN, PRIM2, RPLP1, H2AFZ, PQBP1, MS4A1, RPL26L1, H2AFY, RPL36AL, PABPN1, MYO6, PTBP1, TMSB10, ARPC1B, RPS18, RFC3, BAZ1A, HIF1A, NDEL1, RPS16, SPAG5, MRPL49, RPS12, STMN1, TFB1M, SUDS3, HMGB1, HMGB2, BLM, NHP2L1, NOC3L, ZNRD1, ARPC4, DAZAP1, PPAN, RPS26, HNRNPM, VRK1, ARPC3, ARPC2, NPM2, RPL3, MRPL55, RPL…
GO:0015934~large ribosomal subunit	10	0.000493367	RPL17, RPL32, RPLP1, RPL35, RPL3, RPL26L1, RPL26, MRPL55, RPLP2, RPL29
GO:0005657~replication fork	7	0.000722075	POLD3, RPA2, RFC3, BLM, PRIM2, TP53, PCNA
GO:0015935~small ribosomal subunit	9	0.00146313	RPSA, RPS26, RPS18, RPS16, RPS3A, RPS12, RPS20, RPS23, RPS3
GO:0022625~cytosolic large ribosomal subunit	7	0.00184447	RPL32, RPLP1, RPL35, RPL3, RPL26, RPLP2, RPL29
GO:0005576~extracellular region	94	0.00196736	RETNLB, CNDP1, CD8A, IL16, REG4, IL18, MMP9, TNFSF15, SPINK4, MMP1, CXCL10, TLR9, B2M, WNT4, PGLYRP4, HPSE, RSPO2, ANGPT1, GUCA2A, LOX, FAS, GUCA2B, CASP1, LTB, LTA, MUC13, IHH, CD200R1, WNT10B, GIP, CLCA1, ZP2, PMCH, GZMA, ZP3, LYZ, SPINT1, PIGR, CD40, PTHLH, RETN, CLPS, CHGA, BPI, AMBN, CPE, CHGB, PLA2G2D, VIP, ODAM, CCK, TNF, MSMB, ITLN2, CXCL9, IFI30, CD70, SFN, TAC4, IL7R, CCL5, VCAM1, ANGPT…
GO:0009986~cell surface	24	0.00248715	ITGAL, GDI2, TNF, CLCA1, CD8A, CD3E, ABCB1, CD40, ENPEP, IL7R, CD48, VCAM1, CD38, CD86, ACE, IL12RB1, ICOS, CD4, FAS, AREG, CD5, LAG3, HSPA8, IHH
GO:0005694~chromosome	29	0.00297517	HMGB1, HMGB2, HMGN2, CDX2, BLM, DSN1, HMBS, TP53, UBE2I, AURKB, CBX8, HMGA1, SUV39H2, POLD3, RPA2, RFC3, NDEL1, BAZ1A, SPAG5, NPM2, PRIM2, H2AFZ, PCNA, H2AFY, HIST1H3E, ASF1B, TOP2B, SUDS3, KLF4
GO:0005730~nucleolus	39	0.00412303	HMGB1, HMGB2, BLM, NHP2L1, SNRPD3, NOC3L, UTP15, RPL35, ZNRD1, ZNF346, WTAP, APOBEC3F, DAZAP1, PNN, HNRNPM, PPAN, VRK1, UTP11L, DKC1, RPS3A, CASP8, RPL3, PQBP1, MS4A1, TOP2B, BCAS2, PABPN1, NFE2, PTBP1, EXOSC5, TP53, LEF1, CDK9, HIF1A, VCP, NOP56, FPGT, WRB, KLF4
GO:0045121~membrane raft	13	0.00422933	OPRM1, GNAI3, TNF, ADRBK1, CD48, LAT2, MALL, CASP8, LCK, CD4, JAK2, SELE, SLC9A1
GO:0042101~T cell receptor complex	4	0.00729233	CD8A, CD3E, CD247, CD4
GO:0044427~chromosomal part	24	0.00860302	HMGN2, BLM, DSN1, TP53, UBE2I, AURKB, CBX8, HMGA1, SUV39H2, POLD3, RPA2, RFC3, NDEL1, SPAG5, NPM2, PRIM2, PCNA, H2AFZ, H2AFY, HIST1H3E, TOP2B, ASF1B, KLF4, SUDS3
