# Supplementary material for: Nucleotide-mediated SPDEF modulates TFF3-mediated wound healing and intestinal barrier function during the weaning process
Source: Sci Rep. 2018 Mar 19;8:4827. doi: 10.1038/s41598-018-23218-4 (PMC5859294; doi:10.1038/s41598-018-23218-4)
Supplement: Supplementary file 4 — Supplemental table 4 [file 41598_2018_23218_MOESM4_ESM.xlsx]

## Sheet: Sheet1
Supplemental table 4. KEGG pathway in DEGs
Term	Count	P-Value	Genes
Ribosome	23	1.00223e-10	RPSA, RPL17, RPL13, RPL15, RPL35, RPL26, RPLP2, RPL27, RPS3, RPL29, RPS26, RPS18, RPL32, RPS16, RPS3A, RPLP1, RPL3, RPS12, RPL26L1, RPS20, RPL10A, RPS23, RPL36AL
Primary immunodeficiency	9	0.000238326	CD8A, CD3E, TAP2, ICOS, LCK, TAP1, CD4, CD40, IL7R
Toll-like receptor signaling pathway	15	0.00039965	MAP3K7, PIK3CG, CD86, TNF, IL8, IRF7, TLR1, CASP8, CXCL9, PIK3R5, CD40, CCL5, TAB1, CXCL10, TLR9
T cell receptor signaling pathway	14	0.00241767	PIK3CG, TNF, CD8A, CD3E, CD247, VAV1, MAP3K7, CDC42, ICOS, NCK1, LCK, PIK3R5, CD4, NFATC2
Mismatch repair	6	0.00463216	POLD3, RPA2, RFC3, MSH2, POLD2, PCNA
Chemokine signaling pathway	19	0.00486681	PIK3CG, GNAI3, IL8, CXCL9, ADRBK1, CCL5, VAV1, CXCL10, CCL11, CCR9, CDC42, CCR7, CXCL14, CXCR6, RASGRP2, PIK3R5, JAK2, XCR1, CSK
Leukocyte transendothelial migration	14	0.00525512	PIK3CG, CLDN16, CLDN7, ITGAL, GNAI3, CLDN3, MMP9, ITGB2, VAV1, VCAM1, CDC42, PECAM1, PIK3R5, RHOH
Natural killer cell mediated cytotoxicity	15	0.00577176	PIK3CG, ITGAL, TNF, CD247, GZMB, ITGB2, VAV1, HCST, CD48, ULBP1, LCK, PIK3R5, FAS, NFATC2, IFNGR1
DNA replication	7	0.00775565	POLD3, RPA2, RFC3, POLD2, PRIM2, PCNA, RNASEH1
Cytokine-cytokine receptor interaction	23	0.00987333	TNF, IL8, IL18, CXCL9, TNFSF15, TNFRSF8, CD70, CD40, IL7R, CCL5, CXCL10, CCR9, CCL11, CCR7, IL12RB1, CXCL14, CXCR6, FAS, XCR1, LTB, IFNGR1, LTA, EPO
