# Supplementary material for: Nucleotide-mediated SPDEF modulates TFF3-mediated wound healing and intestinal barrier function during the weaning process
Source: Sci Rep. 2018 Mar 19;8:4827. doi: 10.1038/s41598-018-23218-4 (PMC5859294; doi:10.1038/s41598-018-23218-4)
Supplement: Supplementary file 5 — Supplemental table 5 [file 41598_2018_23218_MOESM5_ESM.xlsx]

## Sheet: Sheet1
Supplemental table 5. Feed compositions of control diet (as-fed basis)
Item	Phase I (d1 to d14)	Phase II (d15 to d42)
Ingredient, %
Extruded corn	44.49	61.97
Soybean meal (48% CP)	21.2	27.8
Fish meal (66% CP)	3.5	-
Soy oil	2.55	1.05
Lactose	8.3	-
Whey	10	5
Monocalcium Phosphate	-	-
Decalcium Phosphate	1.5	1.5
Sugar	3	-
Plasma powder (AP 920)	3	-
L-Lysin HCl	0.39	0.46
DL-Methionine	0.3	0.24
L-Threonine	0.19	0.2
Choline chloride	0.1	0.1
Vitamin1	0.1	0.1
Mineral2	0.2	0.2
Limestone	0.98	1.13
Salt	0.2	0.25
Calculated Content, %
Metabolizable energy, kcal/kg	3540	3410
Crude Protein	20	19
Lysine	1.5	1.35
Metionine	0.62	0.53
Metionine + Cystein	0.97	0.84
Calcium	0.95	0.9
Total Phosphorus	0.75	0.7
Avail Phosphorus	0.55	0.43
Crude fat	5.02	3.98
Crude fiber	1.87	2.45
1Provided per kg of complete diet: vitamin A, 11,025 IU; vitamin D3, 1,103 IU; vitamin E, 44 IU; vitamin K, 4.4 mg; riboflavin, 8.3 mg; niacin, 50 mg; thiamine, 4 mg; pantothenic acid, 29 mg; choline, 166 mg; and vitamin B12, 33 μg
2Provided per kg of complete diet: Cu, 12 mg; Zn, 85 mg; Mn, 8 mg; I, 0.28 mg; and Se, 0.15 mg
