# Supplementary material for: Nucleotide-mediated SPDEF modulates TFF3-mediated wound healing and intestinal barrier function during the weaning process
Source: Sci Rep. 2018 Mar 19;8:4827. doi: 10.1038/s41598-018-23218-4 (PMC5859294; doi:10.1038/s41598-018-23218-4)
Supplement: Supplementary file 6 — Supplemental table 6 [file 41598_2018_23218_MOESM6_ESM.xlsx]

## Sheet: PRIMER
Supplemental table 6. List of primers
Gene symbol	Description	Accession No.	Forward primer (5'->3')	Reverse primer (5'->3')
FABP6	fatty acid binding protein 6	NM_214215	CTACGAGCGTGTAAGCAAGA	CCAGGTTTATTTGTGGCTTT
TFF3	trefoil factor 3	NM_001243483	CACTTTCCGTGACCCTTGAG	CGTCGCCAAGAAAGACACTA
SPINK4	serine peptidase inhibitor, Kazal type 4	NM_213864	TCTGCTTGGCTCGGATAGAA	GGCTCCTGTGGAGTCAGCAT
SPDEF	SAM pointed domain containing ETS transcription factor	NM_001190254	CATTCACCTGTGGCAGTTCC	TAGTTCATGGCAGGACGGTT
RBP2	retinol binding protein 2	NM_214451	AGATCGCTGTGGCTCTGACT	GAACGTGCTGTTGGTTTTTG
GZMH	granzyme H	NM_001143693	TCCTGCCCTGGATAAAGAAA	GAACAGTGTCAGCACGGAAA
CLCA1	chloride channel accessory 1	NM_214148	GGAAGTGGCTGGGAGAATTA	AAAGCAGGATGGATGATTTG
LGALS3	galectin 3	NM_001097501	GCGGTCAATGATGCTCACTT	CCAGAAATTCCCAGTTTGCT
LYZ	lysozyme	NM_214392	AAGTTTTGCTGGACGATGAC	TGCTTTAACGCCTAGTGGAT
GZMB	granzyme B	NM_001143710	GGCATTGTCTCCTATGGAAA	TTTATCCAGGGCAGGAAACT
MMP2	matrix metallopeptidase 2	NM_214192	ACTCCCACTTTGACGACGAT	CGTACTTGCCATCCTTGTCG
MMP9	matrix metallopeptidase 9	NM_001038004	TGAAGACGCAGAAGGTGGAT	TTCAGGAGGTCGAAGGTCAC
CDH1	cadherin 1	NM_001163060	CTGTTGCAGGTCTCATCGTG	AACATAGACCGTCCTTGGCA
RND3	Rho family GTPase 3	NM_214296	GAGAGAAGAGCCAGCCAGAA	TGTCCCACAGGCTCAATTCT
GAPDH	Glyceraldehyde-3-phosphate dehydrogenase	NM_001206359	ACACCGAGCATCTCCTGACT	GACGAGGCAGGTCTCCCTAA
