# Supplementary material for: Nucleotide-mediated SPDEF modulates TFF3-mediated wound healing and intestinal barrier function during the weaning process
Source: Sci Rep. 2018 Mar 19;8:4827. doi: 10.1038/s41598-018-23218-4 (PMC5859294; doi:10.1038/s41598-018-23218-4)
Supplement: Supplementary file 7 — Supplemental table 7 [file 41598_2018_23218_MOESM7_ESM.xlsx]

## Sheet: S.Table 1
Gene symbol	Gene bank No.	Description	Primer (5' --> 3')
			Forward	Reverse
POUV	NM_001110178	POU domain class 5 transcription factor 1	TGAAGGGAACGCTGGAGAGC	ATGTCACTGGGATGGGCAGAC
SOX2	NM_205188	SRY (sex determining region Y)-box 2	CCCCTTTCATACCCCTCCCT	CGGGCTGTTCTTCTGGTTGTT
STAT5B	NM_204779	signal transducer and activator of transcription 5B	TCGCAGTTCAGTGTCGGTGG	GTGGCGTTGTTGTCCTGGCT
NANOG	NM_001146142	nanog homeobox	AACTCTGCGGGGCTGTCTTG	AAAAGTGGGGCGGTGAGATG
CRIPTO	NM_204700	cripto, FRL-1, cryptic family 1B	CGACACAGCGCAAAAGCAAT	AGCCCTTCATCACCCAGTCG
BRACHYURY	NM_204940	T, brachyury homolog	ACGCCATGTACTCCTTCCTG	TGTTGGTGAGCTTGACCTTG
SOX3	NM_204195	SRY (sex determining region Y)-box 3	GACAAAACGAAAAACCGACCC	ATTGCGGACACGAACCGAG
SOX7	XM_001234627	SRY (sex determining region Y)-box 7	CTGGGAGAGATGGACCGTAA	CCTTCCTCAGCAGGTCTACG
PBX3	NM_001030678	pre-B-cell leukemia homeobox 3	TGGGGATTCTTACCAGGGGTC	TGCCAGCCTCCATTAGCATTT
E2F7	XM_416110	E2F transcription factor 7	CCTTGGACCCCCACTGCTAA	ACCGTGCCGTCGTCTACCAT
miR-302a	MI0001211	gga-miR-302a	CAAGTGCTTCCATGTTTTAGTGA	n/a
miR-302b-3p	MIMAT0003357	gga-miR-302b-3p	CGTAAGTGCTTCCATGTTTTAGTAG	n/a
miR-302c-3p	MIMAT0003359	gga-miR-302c-3p	AGTGCTTCCATGTTTCAGTGG	n/a
miR-302d	MI0003702	gga-miR-302d	GGTAAGTGCTTCCATGTTTTAGTTG	n/a

## Sheet: S.Table 2
Supplemental table 7. List od siRNA for SPDEF
Target gene name	siRNA No.	siRNA sequences (5'->3')
		Sense	Antisense
SPDEF	1	CAGCAUAAGGACAGGUCAU	AUGACCUGUCCUUAUGCUG
	2	CGACGAGAAAGCCAAUAAA	UUUAUUGGCUUUCUCGUCG
	3	GACGAGAAAGCCAAUAAAA	UUUUAUUGGCUUUCUCGUC
Control		CCUACGCCACCAAUUUCGU	GGAUGCGGUGGUUAAAGCA
